# Supplementary material for: DNA Methylation in Offspring Conceived after Assisted Reproductive Techniques: A Systematic Review and Meta-Analysis
Source: J Clin Med. 2022 Aug 28;11(17):5056. doi: 10.3390/jcm11175056 (PMC9457481; doi:10.3390/jcm11175056)
Supplement: Supplementary file 1 [file jcm-11-05056-s001.zip]

Archive with 1 entries (1 files):
- jcm-1846663-supplementary.pdf
